# Supplementary material for: Graph Properties of Mass-Difference Networks for Profiling and Discrimination in Untargeted Metabolomics
Source: Front Mol Biosci. 2022 Jul 22;9:917911. doi: 10.3389/fmolb.2022.917911 (PMC9353772; doi:10.3389/fmolb.2022.917911)
Supplement: Supplementary file 1 [file Table2.XLSX]

## Sheet: Folha1
Table S2	Permutation tests for the supervised methods.
	After 500 permutations of sample labels, the p-values of prediction accuracy of the unpermuted data are indicated.
	Dataset	Treatment	Classifier model	p-value
	GDg2	IDT	RF	0.00199601
	GDg2	Degree	RF	0.00199601
	GDg2	Betweenness	RF	0.00199601
	GDg2	Closeness	RF	0.00199601
	GDg2	MDBI	RF	0.00199601
	GDg2	WMDBI	RF	0.00199601
	GDg2	GCD11	RF	0.00199601
	GDc2	IDT	RF	0.00199601
	GDc2	Degree	RF	0.00199601
	GDc2	Betweenness	RF	0.00199601
	GDc2	Closeness	RF	0.00199601
	GDc2	MDBI	RF	0.00199601
	GDc2	WMDBI	RF	0.00199601
	GDc2	GCD11	RF	0.00199601
	YD	IDT	RF	0.00199601
	YD	Degree	RF	0.00199601
	YD	Betweenness	RF	0.00199601
	YD	Closeness	RF	0.00199601
	YD	MDBI	RF	0.00199601
	YD	WMDBI	RF	0.00199601
	YD	GCD11	RF	0.00199601
	GD types	IDT	RF	0.00199601
	GD types	Degree	RF	0.00199601
	GD types	Betweenness	RF	0.00199601
	GD types	Closeness	RF	0.00199601
	GD types	MDBI	RF	0.00199601
	GD types	WMDBI	RF	0.00199601
	GD types	GCD11	RF	0.00598802
	HD	IDT	RF	0.00199601
	HD	Degree	RF	0.00199601
	HD	Betweenness	RF	0.00199601
	HD	Closeness	RF	0.00199601
	HD	MDBI	RF	0.00199601
	HD	WMDBI	RF	0.00199601
	HD	GCD11	RF	0.011976
	GDg2	IDT	PLS-DA	0.00199601
	GDg2	Degree	PLS-DA	0.00199601
	GDg2	Betweenness	PLS-DA	0.00199601
	GDg2	Closeness	PLS-DA	0.00199601
	GDg2	MDBI	PLS-DA	0.00199601
	GDg2	WMDBI	PLS-DA	0.00199601
	GDg2	GCD11	PLS-DA	0.00199601
	GDc2	IDT	PLS-DA	0.00199601
	GDc2	Degree	PLS-DA	0.00199601
	GDc2	Betweenness	PLS-DA	0.00199601
	GDc2	Closeness	PLS-DA	0.00199601
	GDc2	MDBI	PLS-DA	0.00199601
	GDc2	WMDBI	PLS-DA	0.00199601
	GDc2	GCD11	PLS-DA	0.00199601
	YD	IDT	PLS-DA	0.00199601
	YD	Degree	PLS-DA	0.00199601
	YD	Betweenness	PLS-DA	0.00199601
	YD	Closeness	PLS-DA	0.00199601
	YD	MDBI	PLS-DA	0.00199601
	YD	WMDBI	PLS-DA	0.00199601
	YD	GCD11	PLS-DA	0.00199601
	GD types	IDT	PLS-DA	0.00381056
	GD types	Degree	PLS-DA	0.00199601
	GD types	Betweenness	PLS-DA	0.00199601
	GD types	Closeness	PLS-DA	0.00199601
	GD types	MDBI	PLS-DA	0.00199601
	GD types	WMDBI	PLS-DA	0.00199601
	GD types	GCD11	PLS-DA	0.00199601
	HD	IDT	PLS-DA	0.00199601
	HD	Degree	PLS-DA	0.00199601
	HD	Betweenness	PLS-DA	0.00199601
	HD	Closeness	PLS-DA	0.00199601
	HD	MDBI	PLS-DA	0.00199601
	HD	WMDBI	PLS-DA	0.00199601
	HD	GCD11	PLS-DA	0.00199601
