# Supplementary material for: Graph Properties of Mass-Difference Networks for Profiling and Discrimination in Untargeted Metabolomics
Source: Front Mol Biosci. 2022 Jul 22;9:917911. doi: 10.3389/fmolb.2022.917911 (PMC9353772; doi:10.3389/fmolb.2022.917911)
Supplement: Supplementary file 3 [file Table1.XLSX]

## Sheet: Folha1
Table S1	Number of edges established by each MDB in the Mass-Difference Networks (MDiNs) built from the benchmark datasets.
	Dataset MDiNs	O(−NH)	NH3 (−O)	H2	CH2	O	H2O	NCH	CO	CHOH	S	C2H2O	CONH	CO2	SO3	PO3H	CHCOOH	CCH3COOH
	GDg2	50	120	138	173	135	58	111	34	36	8	39	24	61	9	9	-	-
	GDc2	24	87	112	134	91	43	90	9	23	4	25	15	46	10	5	-	-
	GD types	24	87	112	134	91	43	90	9	23	4	25	15	46	10	5	-	-
	YD	38	32	101	152	100	96	78	27	6	13	62	19	39	11	36	45	59
	HD	1878	1464	3196	4767	3832	2819	2317	2061	736	882	2521	1875	1902	448	310	-	-
